# Supplementary material for: Purine Nucleotide Alterations in Tumoral Cell Lines Maintained with Physiological Levels of Folic Acid
Source: Int J Mol Sci. 2023 Aug 8;24(16):12573. doi: 10.3390/ijms241612573 (PMC10454412; doi:10.3390/ijms241612573)
Supplement: Supplementary file 1 [file ijms-24-12573-s001.zip]

Archive with 1 entries (1 files):
- ijms-2502385-supplementary.pdf
